# Supplementary material for: Effectiveness of the BNT162b2 mRNA COVID-19 vaccine in children under 5 years
Source: J Clin Invest. 2023 Nov 1;133(21):e173329. doi: 10.1172/JCI173329 (PMC10617758; doi:10.1172/JCI173329)
Supplement: Supporting data values [file jci-133-173329-s071.xlsx]

## Sheet: AgeWeightVaxdose
age	weight	dosagevac1
0.5	9	5
4.5	19	10
2	12.5	5
0.5	11	5
4	17	5
4	16	5
4	17	10
3.5	14	10
4.5	17	10
3.5	16.5	10
3.5	14	10
0.5	9.5	3
1.5	12	5
3.5	17	10
3.5	16	10
1.5	8	5
0.5	9.6	5
3	15	10
2	16	5
3.5	16	10
2.5	16	10
3.5	18	10
4.5	17	10
1.5	10	5
0.5	7	5
4	16	10
3.5	23	10
0.5	8	5
3.5	15	10
4.5	16	10
1.5	10	5
0.5	8	5
2	12.5	5
0.5	10	5
4	18.5	10
1.5	11	5
0.5	7	5
4.5	17.5	10
4.5	18	10
2	11	10
4	16	10
2.5	11.9	10
3.5	12	5
0.5	9	5
4	18	10
3	15	10
4	18	10
2	10	5
1.5	11	5
3	12	10
2.5	12	5
1	7	5
1	11	5
4.5	16	10
1.5	12	5
1.5	9	5
4.5	21	10
0.5	8	5
2.5	12	5
3.5	16	10
2.5	15	10
4.5	17	10
2.5	11.5	5
4	18	10
4.5	20	10
1.5	13	10
3.5	17	10
2.5	12	10
3	12	5
4	17	10
4.5	15	10
1	11	5
1.5	12	5
1	9	5
1.5	12	5
4	22	10
0.5	8	10
3.5	17	5
2	12.6	10
1	9.5	5
4	15	10
4	15	10
4.5	20	10
4	14	5
3.5	15	10
4	18	10
4.5	16	10
3.5	15	10
4	15	10
3.5	15	10
3.5	16	10
2.5	15	10
2.5	10.8	3
2.5	13	10
3.5	14	10
4	17	10
4	16	5
4.5	18	10
2	15	10
0.5	9	5
1	12	5
2	11	10
2.5	12	10
3	12	5
4.5	21	10
4.5	21	10
2.5	14	5
1.5	10	5
2.5	14	10
3.5	20	10
2.5	15	10
1.5	11	5
1	12	10
4.5	16	10
3.5	16	5
4.5	15	10
2	13	5
2	12	10
2	12.2	5
3	13	5
3	16	5
4	18	10
4	20	10
3	14	10
3.5	13	10
4	16	10
2.5	15	3
4	18.5	10
2	14	5
0.5	9.5	5
4	18	10
2.5	12	5
4.5	18	10
3.5	15	10
3	19	10
2.5	12	5
4.5	16	10
2	11	5
3.5	13	10
4	16	10
4.5	20	10
4	18.3	10
2	12	5
3.5	12	10
2	12	5
3.5	13	5
1.5	15	5
1	12	5
4	18.5	10
4	17	10
3	12	10
1	9	5
4	20	10
1	9	5
3	15	10
3	14	10
4	21	10
4.5	16	10
1.5	11	5
2	13.5	10
4	20	10
3.5	19	10
3.5	15	5
3.5	15	10
4.5	17	10
2	12	5
3	15	10
3.5	14	10
2	15	5
1	8	5
4	20	10
0.5	6.5	5
1.5	11	10
4	16	10
2	11	5
4.5	16	10
4.5	18	10
4	14	10
0.5	6	5
4.5	18	5
2.5	13	5
3.5	17	10
4	16	10
3	13.5	10
4	18	10
4	18	10
3.5	14	10
4.5	22	10
1	9	5
3	14.4	10
3	15	10
4.5	18	10
4	14	10
4	17	10
3.5	16	10
0.5	6.5	3
0.5	8	5
2.5	18	10
1.5	13	5
4	18	10
1.5	7	5
4.5	17	10
0.5	6	5
1.5	10	5
1.5	12	5
1	10	5
3.5	12	5
1.5	11	3
4	22	10
4.5	19	10
4.5	21	10
3	17	10
4.5	21	10
4.5	13	10
2	11.5	5
2.5	13	5
3.5	13	5
3.5	15	10
3.5	15	10
2.5	12	10
3.5	14	10
1.5	12	5
2.5	11	5
3.5	13.5	10
3.5	20	10
2.5	17	10
2.5	12.5	10
1.5	13	10
4.5	19	10
3.5	18	10
4	20	10
0.5	7.2	5
1.5	9.6	5
3.5	14.5	5
3.5	14	5
3	15	10
3.5	19	10
2	10	5
3.5	18	10
2	12	10
1	10	10
1.5	11	5
3.5	19	10
4.5	17.5	10
2	12	10
2	12	5
1.5	9	5
2.5	14	5
4	15	10
3.5	16	10
4.5	14	10
4.5	19	10
1.5	10	3
4	23	10
3.5	15	10
4	16	10
4	16	10
1	13	5
3.5	18	10
0.5	8.5	3
2.5	14	5
3	15	5
2.5	10	5
3.5	19	10
1	8	10
4.5	22	5
1.5	12	5
3.5	17	10
1	8.3	5
2.5	14	5
2	13	5
4.5	13	10
4	18	10
3	21	10
2.5	14	5
4	16	10
1	14	5
4	19	10
4.5	19	10
1.5	15	5
2	14	5
4.5	17	10
3.5	16	10
1	8	5
4.5	20	10
2.5	11.5	5
0.5	8	5
1	12	5
2	16	10
4	17	5
1	10	5
2	12	5
1	10	5
1.5	10	5
4.5	20	10
4	18	10
4.5	20	10
3	15	5
1.5	12	5
2.5	14	10
4	13	10
2	10.5	10
2	15	5
4	17	10
4	16	5
3.5	16	10
3	18	5
2	10	10
4	16	10
4.5	17.5	5
3.5	14	5
4.5	15	10
2.5	17	5
1.5	11	5
4.5	17	10
4	15	5
2	10	5
2.5	14	5
3	13	5
3	13	5
3	14	5
1	10	5
4	15	10
4.5	16	10
3.5	17	5
3.5	17	3
3	14	5
4	15	10
2.5	12.5	5
1.5	9	3
4.5	15	10
0.5	4	5
1	7.5	5
2	13	5
1.5	10	5
3.5	16	5
3.5	16	5
2	10	10
0.5	10.5	5
2.5	14	5
1	8	5
3	18	5
2.5	13	5
4.5	11	3
1.5	9	5
4.5	18	10
2.5	12.5	10
4	17	10
2.5	14	5
3.5	15	5
1	10	5
1.5	10	5
1.5	10	5
4	18	5
4	17	5
1.5	10	5
3	16	5
2.5	14	5
0.5	10	3
1.5	11	5
2.5	14	5
3	13	10
2.5	15	5
1.5	12	5
2.5	15	5
3.5	17	10
1.5	11	5
1	10	5
4.5	18	10
3	15	10
4.5	21	10
3.5	15	5
4.5	18	10
4.5	18	5
1	9	5
3	18	5
4	17	10
1	10	5
1	10	5
3.5	15	10
4.5	17.5	10
2.5	14	10
3.5	16.5	5
1.5	12	5
3.5	20	10
1.5	10	5
2.5	19	5
4	18	5
3.5	19	3
1.5	10	5
0.5	6	5
3	15	5
2	16	5
2.5	12	5
0.5	6.5	5
1.5	10	5
1	9	5
0.5	7.5	5
4.5	15	10
1.5	11	5
4.5	20	10
2.5	14	5
4.5	17	10
0.5	6.5	5
1.5	13	5
1	10	5
3.5	17	5
3.5	16.5	10
3	13	10
2.5	13	5
4	18	10
2	13	5
2	16	10
4.5	21	5
2	13	10
1.5	9.5	10
3	13	5
0.5	9	5
2	10	5
4	20	10
0.5	8	5
2.5	14	10
2	14	5
1	9	5
3	13	5
4.5	20	10
2	13	10
4.5	20	10
4.5	19	5
2.5	13	5
3	14	10
4	17	5
4	17	10
2.5	12	10
3	18	5
4.5	20	10
1.5	11	3
4.5	17	10
3	15	5
0.5	7	5
2	11	5
2	12	10
1.5	15	5
2	11	5
2	11	5
1.5	14	10
3.5	19	5
2.5	10	5
3	17	10
4	16	10
2.5	8	5
2.5	13	5
3.5	16.8	10
2.5	14	10
1	14	5
1.5	11	5
2.5	15	5
4	18	10
3	14	10
2	13	3
1.5	9	5
1	12	5
0.5	6	5
4.5	18	5
1	11.5	5
4.5	15.5	10
4.5	15	10
4.5	21	10
4	18	10
1.5	11	5
2.5	10	10
2	12	5
1	8	5
3.5	13	5
4.5	12	10
4	19	3
2	14	5
3	17	10
2.5	14	5
1.5	10	5
2.5	15	5
0.5	6	5
1.5	9	5
1	8	3
1.5	11	5
0.5	6	10
3	14	5
1	7	5
2.5	15	10
2.5	16	10
1.5	13	5
0.5	8	5
1	11	5
2	11	5
3	15	10
1.5	13	5
2.5	12	5
2.5	13	5
2.5	11	10
3.5	16	5
3.5	15	5
2.5	12	10
4	12	5
2	13	5
4.5	15	5
2.5	13	5
2.5	14	10
2	12	5
3.5	17	5
4.5	17	10
4.5	16	10
3	17	10
2	14	3
4	18	10
4.5	20	3
2.5	12	5
0.5	6.5	5
1.5	10	5
1	11	5
3	12	5
4.5	16	10
1.5	10	3
1	10	5
2.5	16	10
4.5	17	10
0.5	9	10
3	14	5
0.5	6	5
0.5	7	5
0.5	9	5
4	15	5
4	16	10
2	11	10
3.5	14	10
4.5	18	10
1	10	3
1	9	10
4.5	20	10
2	12	5
3.5	18	10
0.5	9	5
4	18	10
3.5	14	5
1.5	9.5	5
0.5	7.5	3
3.5	18	10
3.5	17	5
4.5	25	5
4	16	10
4	18	10
4	20	5
1	9	5
3.5	12	10
0.5	10	3
1	11	5
4	18	10
1	9.5	5
1.5	11	5
3	12	5
4.5	20	5
2.5	13	5
1	10	5
1.5	10	10
1	9.5	3
2.5	13	5
3.5	18	10
4.5	17	10
3.5	12	10
1	11	5
1.5	12	5
3	12	10
1.5	9.5	5
3.5	17	10
1.5	11	5
2	13	5
4	15	5
1.5	10	5
2	11	5
1.5	13	5
4.5	20	10
2.5	14	10
4	16	10
1	7	3
3	13	10
1	7.7	5
0.5	7	5
2	12	10
1	10	5
1	10	5
2.5	10	5
4.5	16	10
2	15	5
4	17	10
4.5	19	10
1.5	11	5
1.5	12	5
3	15	10
3.5	18	10
2.5	16	10
4	20	10
3.5	16	10
3	20	10
4	15	10
2.5	11	10
0.5	7	5
3	16	10
1	9	5
2	13	5
3.5	19	5
2	12	5
2.5	12	5
1	9	5
2.5	12.8	5
1	10	5
3.5	18.5	5
0.5	8	10
4	20	10
3.5	13	5
1.5	12	5
4	17	10
4.5	18	10
0.5	8.5	5
3	17	5
3	16.5	5
4	19	10
3.5	25	10
3.5	17	10
4.5	17	10
2	14	10
3.5	17	5
1.5	10	10
1.5	9	5
3	15	5
0.5	8	5
1	9	10
2	16	5
4	20	5
1	6	5
2	11	5
2	12	5
3	16	10
4.5	17	10
1.5	10.5	5
2.5	10.9	5
3	13	5
4.5	19	10
2.5	13	5
1.5	11	5
2.5	13	5
0.5	8.7	5
3	17	10
3	15	5
1	10	3
4.5	22	10
3	20	10
4.5	16	10
3.5	20	5
4.5	24	5
4	16	10
3	15	10
3	17	5
3.5	17	10
0.5	7	5
2	13	5
1	12	5
2	13	10
3	16	10
1.5	14.5	10
2.5	12	5
0.5	7	5
4	20	10
0.5	8	5
3.5	14	10
3.5	15	10
3.5	14	10
4	21	10
4	18	10
1	11	3
3	16	5
3	22	5
2.5	14	10
2	17	5
0.5	6	5
3.5	16	10
2.5	14	5
4.5	15	10
4.5	18	10
2	11	5
2.5	15	5
4	16	10
1	8	5
2	12	5
4.5	18	10
2.5	15	10
2.5	13	5
4.5	16	10
1	10	5
2.5	12	10
2.5	12	10
1	8.7	5
2	12	5
4.5	16	10
1	10	5
3.5	14.5	5
1	9	5
3.5	15	10
4	13	10
3	17	5
4.5	24	10
0.5	7.5	5
2.5	13	5
1	10.2	5
3.5	16	10
2	10	5
2	13	5
2.5	14	5
1	10.5	5
1.5	13	3
3.5	15	10
0.5	8	3
0.5	8	5
4	16	10
4.5	17	10
4.5	17	10
4	20	5
1	9.5	5
1.5	13	5
3	15	5
3.5	17.5	5
1.5	12	5
3.5	12.5	10
4.5	19	10
2	11	5
3	18.5	10
3.5	16.5	5
2.5	13	5
3.5	14	5
1	10	3
1	11.5	3
2	14	5
1.5	11	5
4.5	19	10
2	14	5
2.5	13	5
2	11	5
1	10	5
3	12	5
4	13	5
2.5	12	5
3	12	3
4	18	10
3.5	13	10
2.5	10	3
4.5	26	5
1	10	5
4.5	19	10
1.5	13	5
1.5	9	3
2	13	3
3	14	5
3.5	18	5
2.5	12.5	5
1.5	11.6	5
1.5	12	3
3	18	5
3.5	16	10
4	15	5
1.5	11.5	5
1	11.5	5
4	16	10
3.5	16	3
4	19	10
0.5	8	3
4.5	17	10
4	19	3
1	9	3
2	13	5
1.5	12	10
3.5	18	10
1	11	3
2.5	14	5
4	15	10
4.5	20	10
3.5	18	3
2.5	11	5
2.5	15	3
1.5	13	5
2.5	11	3
1.5	11	3
0.5	8	3
4.5	17	10
4.5	15	10
2.5	14	5
3	14	5
2.5	15	5
4	14	5
0.5	8.5	5
3.5	20	10
4.5	14	10
3.5	13.5	5
4.5	18	10
1	10	5
1.5	10	5
2.5	15	5
4.5	13	10
4	21	10
2	9.9	3
2.5	13.5	5
3.5	16	5
1	9	3
3	18	5
4.5	20	10
4.5	15	5
4.5	20	3
1	12	3
4.5	18	10
0.5	7	3
1.5	11	5
3.5	14	5
4	17	10
2	15	5
1	7	3
1.5	13	3
3.5	18	5
3.5	18	10
2	15	5
1.5	10.5	10
3.5	18	3
2.5	13	3
3.5	13	10
4.5	19	10
3.5	22	5
1	8.3	5
1	8	5
2	13	5
4.5	22	10
3.5	14	10
3	16	5
3.5	13	5
4	19.5	5
1.5	15	5
3	15.5	3
2.5	12	5
3.5	19	10
1.5	12	10
4.5	15	10
1.5	13	5
4.5	17	10
2.5	15.8	5
0.5	10	5
1	10	5
2	12	5
1.5	12	5
1.5	12	3
1	9	5
3.5	15	3
3	14	5
1	13	5
4	16	5
3.5	17	5
3	15	10
2.5	12	5
1.5	11	3
3	13.5	5
3	17	3
3.5	19	10
2	13	5
4.5	17	10
2.5	12	5
2	12	5
3.5	18	5
3	13	5
2.5	15	5
2	14.5	5
4.5	14	5
2.5	12	5
3.5	14	5
1	10	5
4.5	15	10
0.5	6	10
4.5	22	10
2	13	3
2.5	13	3
1.5	12	3
3	16	5
1	10	3
2.5	12.5	5
4.5	18	10
1	8	5
3	17	10
4.5	17	5
3	16	10
4	18	10
0.5	9	3
2.5	13	5
1	10	3
2.5	16	10
3.5	11	10
2	11	5
4.5	17	10
2.5	12	10
1	11	5
4.5	15	10
1.5	13	3
3	12	5
1	10	5
3.5	17	5
3.5	17	5
4	19	10
4.5	19	3
1	10	5
2.5	18	5
4	14	5
2	10	3
0.5	6	3
3.5	16	5
4.5	20	5
3.5	16	5
1.5	10	5
4	21	10
1	11	5
4.5	19	10
1.5	12	3
3.5	14	3
3	15	5
4.5	17	10
2.5	14	5
2	9.7	3
2	17	5
1.5	9	3
3	16	5
4	20	5
2.5	12	10
4	17	10
4	14	10
1.5	11	5
4	17	10
4.5	18	10
1.5	10	3
2	12	5
3	18	3
4	18	10
1.5	13	5
1.5	10	5
2	12	10
2.5	11.7	10
4	18	10
4.5	16	10
4.5	15	10
4	17	10
4	19	10
3	13.5	5
4	17	10
3	16	5
2.5	12	5
2.5	12	5
3	20	5
1.5	10.9	5
1.5	10	10
4	12	10
4	18	5
4.5	24	5
4	17	10
2.5	11.5	5
1.5	15	10
2	9	3
3	14	5
4	16	10
2.5	14	5
3.5	14	5
4	20	10
4	13	10
2.5	14	5
3	11	5
4.5	14	10
1	9	3
4	16	5
2.5	15	10
1.5	12	5
1	7	5
2	15	5
3.5	13	10
3.5	17	5
4	16	10
2.5	15	5
3.5	15	5
4	15.5	3
3.5	14	10
3.5	17.5	3
2	14	5
3	13	5
3.5	15	10
1.5	12	3
2	12	5
3.5	13.5	5
1.5	9	3
2	12	5
3	14.5	10
3.5	15	5
0.5	7	3
3	14	10
3.5	15	10
4.5	18	5
2	11	3
3	12.5	10
3	14.5	10
0.5	7.9	3
3	13	10
2.5	13.5	5
2	12.5	5
4	12	10
3	16	10
2.5	11	5
2.5	16	5
4	20	10
2	9.5	5
2	13	5
4.5	18	10
4	14	5
1	14.8	5
2.5	13	5
2.5	16	5
2.5	13	5
2	10	5
2	14	5
3.5	15	10
1.5	11	3
4	18	10
1.5	12	5
1.5	12	10
3	12	5
0.5	9	10
4	17	10
4.5	16	5
1.5	12	5
3.5	15	5
1.5	12	10
1	9	5
3.5	19	10
2	13	5
1.5	14	5
4	18	10
4	16	5
4.5	18	3
1	10	3
1	11	5
1	11	5
4.5	23	10
2	13	5
3	14	5
0.5	8	3
1.5	12.5	3
3.5	21	5
2	15	5
2	14	5
1.5	10	3
1.5	12	3
3	15	5
1.5	11	3
1.5	10	10
4.5	20	10
4	17	10
3.5	14	5
1.5	18	3
1.5	9	5
2.5	15	10
4	20	5
3.5	15	10
3.5	20	10
3	13.5	5
2.5	12	5
3.5	17	5
2	12	5
0.5	8.5	10
3.5	16	10
4	18	10
1	9	5
3	16	5
1	9	3
2	11	5
4.5	15	10
1.5	12	5
4	15	5
4.5	21	10
0.5	6	5
2	14	10
4.5	17	10
2	12	5
3	14	5
1.5	10	5
2	13	5
4	17	5
1.5	9.5	3
2.5	12	5
3.5	15	5
1	12	3
1.5	11	5
1.5	12	5
2	13	5
4.5	19	10
4.5	20	5
2	10	5
3	15	10
3	17	5
1	10	5
4	16	5
4	18	5
3	17	10
0.5	9	5
3	16	5
2.5	15	5
4.5	15	10
4.5	23	10
3.5	15	5
4.5	20	10
3.5	18	10
2.5	16.5	5
3	15	10
4.5	21	10
1.5	11.3	3
2	12.5	5
3	15	5
2.5	12.5	5
4	15	5
3	14	5
3.5	14	10
4.5	17	10
2	13	5
2	12.6	5
3.5	16	10
4	20	5
4	16	10
2.5	15	5
3	14.5	5
3	14	10
2.5	11	5
4.5	19	10
3.5	17	3
2.5	15	5
4.5	18	10
2.5	13	10
4.5	21	5
4.5	16	3
4	16	10
2.5	11.8	3
3.5	16	5
1.5	14	3
3	15	5
2.5	16	5
3.5	23	10
3.5	15	5
1	9	3
3	15	5
0.5	8.3	5
4.5	16	10
1	10	5
4	13	10
3	15	5
3.5	15	5
1.5	11	5
1.5	10	5
3.5	22	10
3.5	20	10
4.5	12	10
1.5	11	3
2.5	15	3
3	17	10
3.5	16	5
1	11	5
4	18	10
3	14	10
4	16	10
3.5	17	5
1	11	3
2	11	5
2.5	16	5
4	17	10
4.5	18	10
2.5	15	5
3	15	5
0.5	10	5
3	14	5
4.5	16	10
2	15	5
2.5	11	5
4	15	10
1	8	5
3.5	20	5
2.5	13	3
1.5	12	5
1	10	5
3	16	5
1.5	10	3
4.5	20	10
1	11	3
4	17	5
3	15	10
1.5	15	3
4	16	10
4.5	21	10
2	13	5
2.5	12.7	10
0.5	7	5
2.5	12	5
2.5	12	5
1	9	5
2	12	5
4	15	10
3.5	22	5
2	11.5	10
4.5	14	5
3	15	3
4	24	10
4	17	5
2	13	5
3.5	15	5
1.5	9	5
3	15	5
3.5	18	10
2.5	13	5
2	14	5
4.5	19	5
0.5	10	5
4.5	17	10
3	14.2	5
3.5	13	5
3.5	19	5
3.5	20	5
2	12	5
2	12	5
1.5	10	5
0.5	8	3
4	16	10
4	17	10
2.5	12	5
2	11	3
0.5	9	3
4	19	10
1	9	3
1	10	3
2	14	3
3.5	13	10
4.5	14	5
2.5	14	5
1	8	3
4.5	16	3
2	14	3
3	11	3
2.5	14	5
3	15	10
4.5	18	10
3.5	17	10
4	16	5
3.5	17	3
1.5	11	3
1	8	5
2.5	13.5	5
3.5	18	5
4	13	5
2	13	3
3.5	11	5
3	16	10
1	11	5
3	14	3
4.5	20	10
1.5	11	5
4.5	20	10
2	13	5
4.5	23	10
4	14	10
2.5	19	5
3	15	5
3	14	3
2	12	5
1.5	11	3
4.5	14	5
2	15	10
4.5	18	10
4.5	19	10
3	15	5
1.5	10	3
4.5	19.5	10
1.5	15	3
3.5	15	10
0.5	8.5	5
2.5	17	5
2	12	5
4.5	17	5
4	21	3
4.5	25	10
2.5	12	5
3.5	16	3
3.5	17	10
3.5	15	10
1	10	3
4	15	10
4.5	16	10
3.5	20	10
1.5	12	3
3.5	18	10
2.5	15	5
4.5	16	5
2	13	5
2.5	16	10
1.5	11	3
2.5	12.3	3
3.5	14	5
1.5	13	10
1	9	5
4	17	10
3	15	10
3.5	19	5
2.5	13	10
4.5	17	5
3	15	5
2	13	3
3.5	16	10
2	10	5
2.5	11.5	3
4.5	17	10
3.5	18	5
3.5	15	5
0.5	8	5
4.5	16.5	10
4	17	10
1.5	12	5
3.5	16	10
1.5	12	3
3.5	16	5
4.5	21	3
2	12	5
2.5	15	5
3	14.5	5
1	8	3
1.5	11.7	5
3	12.5	5
1.5	11	5
2.5	15	10
3.5	16	10
3.5	17	10
2.5	8	10
1.5	13	5
2.5	14	5
3	13	5
0.5	8	5
2	10.7	5
1	9	3
3	17.8	3
2.5	13	5
4.5	14	5
2.5	15	10
2	15	5
4.5	20	10
0.5	7	5
4	19	10
2	13	5
2	10	10
1.5	10	3
2	12	5
2	14	5
4	16	10
3.5	18	10
3	11	5
4	19.6	10
2.5	14.5	3
3	17	10
4.5	15	10
4	21	10
4	16	10
1.5	11	5
4.5	19	5
4.5	18	10
3	15	5
1	10	3
2	11	3
4.5	20	10
1	10.5	3
3.5	17	5
3.5	18	10
2.5	13	5
1.5	11	10
3	14	5
3.5	15	5
1	11	5
2	13	10
4	19	10
4	16.5	10
3	16	5
2	14	3
3.5	15	5
0.5	8	3
2.5	14	5
2.5	10.5	5
3	16.5	5
2.5	16	10
4.5	17	3
2	14	3
2	11	3
2	12	5
1	10.5	3
2.5	12	3
0.5	8.5	5
2	14	5
4	15	3
1.5	11	5
0.5	10	3
4.5	15	10
4.5	15	5
1	11	5
2	16	10
1.5	12	3
4.5	16	10
2.5	14	5
2.5	11.5	5
1.5	10	10
2.5	12	5
0.5	7	3
0.5	7	5
4.5	18	10
3.5	18.5	10
3.5	12	10
2	11	3
0.5	8	3
4	17	10
4.5	19	10
2	14	5
4	16	5
4.5	20	5
4.5	15	10
0.5	8	3
2.5	14	10
2	12	10
4	19	10
4	13	5
3	14	5
4.5	21	10
3.5	15	10
3	17	10
1.5	10	3
2.5	12	5
3	13	3
2	13.5	5
4.5	17	10
4	19	5
0.5	8	5
4	18	10
2	12	5
0.5	7.5	3
2	10	3
1.5	8	10
4.5	16	10
3.5	15	5
4.5	20	5
0.5	8	3
2	13	10
3	15	5
1	9	3
1.5	13	3
2	11	3
0.5	10	5
1.5	11	3
4.5	17	5
1.5	9.5	3
2	10	3
0.5	8	5
2.5	18	10
2.5	15	5
4.5	16	10
3	13	5
1.5	13	3
0.5	7	3
1	10	3
1	10	3
3	16	5
2.5	14	5
3.5	18	10
4	16	10
1	8.4	3
2.5	16	10
4.5	15	10
1	9	3
2.5	15	10
2.5	20	5
4	13	5
4.5	15	10
2	15	10
3	13	5
2.5	12	5
1.5	12	3
1.5	7.6	5
4	18	5
1.5	8	5
1.5	13	3
2	16	10
2	11.5	3
1	9	3
0.5	9	3
4.5	16	10
4.5	20	10
2	11.5	10
1	10	5
2.5	13	10
2.5	15	10
3	17	5
2	11	5
4.5	17	10
2.5	15	10
3	14	5
2.5	13	5
2	18	5
4	17	5
1	10	3
1.5	10.2	5
3	15	3
3.5	11	10
2.5	15.5	5
2.5	10	5
4	17	5
1.5	12	5
3	15	5
4.5	17.5	10
3	15	10
4.5	18	5
3	15	5
1	9.5	3
1	10	5
1.5	14	3
2	13	5
1	10	3
1.5	10	3
1.5	10	3
3	16	5
0.5	10	5
4.5	15	5
4.5	17	10
2	15	5
4.5	24	5
2	13	3
4	17	10
0.5	7.7	3
4	16	3
2.5	13	5
4	17	10
2.5	12	10
3.5	15	5
3.5	18	10
4	14	3
3.5	15	5
1.5	12	5
3	16	5
2	15	10
2.5	17	5
2.5	14	5
1.5	10	3
3.5	15	5
4.5	13	10
4.5	17	10
1	11.2	3
3	13	10
4	20	10
1.5	14	5
4.5	16	10
4.5	18.5	10
0.5	6	5
3	15	10
3	16	5
4	19	3
4	18	5
2	13	10
2.5	10	5
0.5	9	10
3	18	10
4	16	5
0.5	7	5
2	10	5
1.5	9.5	3
1	8	3
4	15	10
1.5	13	5
2	11	5
3	16	5
3.5	16	5
2	13	5
3	14	3
0.5	9.5	3
1.5	10.6	5
4	15	5
4	17	5
2.5	12	10
2	11	5
2	10	5
4	22	10
2	14.5	5
1	13	5
2	12	3
2.5	15	3
4.5	16	10
4.5	12	10
4.5	17	10
3	15	10
2.5	14	5
3	15.5	3
4	15	5
3	15	5
1	8.5	3
3	15	10
4	16	5
4.5	17	3
3.5	15	5
4	16	10
1	9	3
3	15	5
3	15	10
4	18	10
0.5	8	5
2	11	3
4	21	3
3.5	14.7	5
4.5	17.5	10
3.5	14	5
4	18	5
3	14.5	5
2.5	15	3
3	17	3
2.5	14	10
3	15	5
2.5	15	5
1	10	5
3	17.5	5
3	18	5
3.5	22	10
2	12	3
4.5	17	10
2.5	13	3
3	15	3
3	12	3
2.5	12	5
3.5	14	5
3.5	14	5
4	21	10
4.5	17	5
2.5	12	3
2	10	5
2.5	13	10
1.5	13	5
4	14	5
3	20	5
3.5	15	5
4	20	10
4.5	20	3
1.5	14	5
3	16	10
4.5	19	10
2.5	15	5
1.5	12	5
1	8	3
4.5	17	5
1	11	3
3.5	14	5
3.5	15	5
4	17	10
4.5	20	10
1.5	10	3
1	9.6	5
1.5	12	5
4.5	22	10
1.5	13	3
4.5	14	10
3.5	13	5
3	12	10
2	13	5
4	14	5
2	14	5
2	12	5
3.5	13	5
2	11.7	5
1.5	11	5
2.5	13	5
1	10	5
1.5	11	5
3.5	15	5
3.5	13	10
4	18	3
3.5	15.6	5
1.5	11	5
0.5	10	3
2.5	13	5
1.5	12	3
2	12	5
3.5	15	10
1.5	11	5
4	19	10
2.5	13	5
3	19	5
2	14.5	3
4.5	20	3
4	15	5
3	11	5
2	13.5	5
4.5	20	5
4	20	5
4.5	19.8	3
2	12	10
1	8	5
1	10	3
1.5	13	5
4.5	19	5
0.5	8	3
2	13	5
4.5	17	10
3	15	5
4	17	5
2.5	14	5
3	19	10
4.5	16	10
0.5	8	3
2.5	13	5
2.5	12	5
3.5	15.5	5
1.5	12	5
4.5	15	10
3	15	5
1.5	13	5
4	17	10
3.5	13	3
3.5	14	10
2	14.5	10
1.5	11	3
3	17	10
2.5	11	5
3.5	13	5
4	15	5
1	11	5
1.5	12	3
0.5	9	3
2	10	5
2.5	13	3
1.5	11	5
0.5	8	5
4	18	10
1.5	12	3
1.5	11	3
2	12	3
2.5	14	5
4	17	10
1.5	12	5
1.5	12	5
3	12	10
4.5	20	10
2	15	5
3.5	14	10
4	17	10
4	14	3
2	10	3
2	12	5
2	13.5	5
3.5	16	10
4	17	10
3	12	10
1.5	12	5
4.5	20	10
1.5	11	5
1.5	10	5
4	23	5
4	17	10
1.5	11.5	3
3	14	10
3	16	10
2	11.5	5
4	25	5
4	16	10
3	18.5	10
1.5	10	3
2.5	12	3
4	19	10
3	15	5
4	15	3
4.5	17	10
4.5	15.5	10
2.5	14	5
2.5	13	5
0.5	8	3
2.5	13.5	10
4.5	18.5	10
2.5	13	5
4	21	10
2.5	13	5
2	11	3
2	13	5
1	13.5	3
3	12	10
3.5	17	5
3	12	5
4	18	5
4.5	16	10
4.5	17	10
4.5	16.5	10
3.5	14	3
4.5	19.2	3
2	12	10
4.5	16.6	3
3.5	16	3
1	10	3
4	15	10
1	11	5
2	11	5
4	16	5
1	9	5
0.5	8	10
2	14	5
3.5	16	3
4.5	20	10
3.5	13	5
2	12	5
3	16	5
2	11.8	3
2	11.5	5
1	11	3
2.5	12	5
4.5	15	10
3.5	13	5
1	8	3
3.5	16	10
3.5	18	5
3	14	5
3.5	15	5
2.5	13	3
0.5	9	3
4.5	15	3
1.5	12	3
4	18	10
3	14.8	5
4	16	10
4	16	10
4	13	5
3	16	5
4	16	10
4.5	21	10
4	17	10
3	18	5
4	17	10
2	12	3
2.5	11	5
2	12	3
3.5	16	5
3.5	15	5
2.5	17	5
2	13	5
2.5	13	5
4	18	10
3.5	16	5
1	11	5
1.5	10.2	5
1.5	11	5
2.5	14	5
4.5	19	5
0.5	7	5
1.5	12	5
4	13	10
3	12.5	5
2.5	13.5	3
2	10.5	5
1	9	5
4.5	20.5	3
2	12	5
1	11	3
3	12	5
3	12	3
0.5	7	10
0.5	7	3
4.5	18	3
3	14	10
4	17	10
4.5	17.5	5
3	14	3
2	13	5
1	9.5	5
3.5	16.5	5
2.5	13.5	10
4	17	5
1.5	6	10
4	16	3
1.5	10.5	5
3.5	10	5
2.5	14	5
1.5	10	5
4.5	18	10
3.5	16	5
1	10	5
4	16	10
3.5	16	5
3.5	15	5
4.5	20	10
3.5	18	10
3	13	10
1.5	11	3
1	10	3
1	10	10
3	14	5
4.5	20	3
3.5	15	10
3	15	5
1	9	5
3.5	21	5
2	12	5
2.5	10	5
1.5	10	5
2.5	15	5
4	19	5
3	16	5
3	13	5
2.5	12	5
4.5	16	10
2	18	3
2.5	15	10
4	16	10
2.5	13	10
2.5	16	5
2	11.5	5
1.5	9	3
1.5	9	5
4.5	20	10
1.5	12	5
3	17	10
2.5	13	5
4	15	10
0.5	9	3
3.5	16	10
1.5	10	3
2.5	11	10
1.5	10.5	5
2.5	15	3
4	17	10
2	10	5
0.5	8	5
2	13	5
1.5	11	3
2.5	15	5
1.5	8	3
2.5	10	5
2	11.5	3
1.5	12.5	5
3	19	5
2	16	3
2	11	3
3	15	5
3.5	20	5
3.5	15	10
1	12	3
2.5	12	5
3.5	15	5
3.5	18	5
1.5	13	3
4.5	18	3
3	15	5
3	15	3
1.5	10	3
4.5	19	10
4.5	17	10
3.5	16	10
4.5	14	3
4	22	10
3	13	5
3	13	5
2.5	12	5
4.5	19.5	10
1.5	12	5
3	14	5
3.5	20	10
2	12	5
2	13	5
4	13.5	5
3.5	14	5
3.5	18.5	10
3	15	5
0.5	7	3
1.5	12	3
3.5	13.5	5
2	11.5	5
2.5	16	5
4	13	10
0.5	7	3
3.5	20	5
3.5	20	5
1.5	11	3
2	14	10
2	12	10
4.5	19	10
1	12	5
3	15	5
2.5	16	10
2.5	15	5
1	10.5	5
4.5	16	5
2	10	5
2	9.4	3
1.5	11	3
3	13	5
2.5	13	5
[truncated: 2,616 more rows]
